# Supplementary material for: Total Syntheses and Stereochemical Assignment of Acremolides A and B
Source: Molecules. 2024 Jul 30;29(15):3599. doi: 10.3390/molecules29153599 (PMC11314444; doi:10.3390/molecules29153599)
Supplement: Supplementary file 1 [file molecules-29-03599-s001.zip]

Archive with 1 entries (1 files):
- molecules-3099626-supplementary.pdf
